# Supplementary material for: TGF-β regulated Tim-3 sustains macrophage phagocytic function and confers protection in Plasmodium yoelii NSM-infected mice
Source: Parasit Vectors. 2026 Feb 27;19:144. doi: 10.1186/s13071-026-07287-3 (PMC13040716; doi:10.1186/s13071-026-07287-3)
Supplement: Supplementary file 2 — Additional file 2. Supplementary Table 1. The TGF-β-related and phagocytic function-related gene set. [file 13071_2026_7287_MOESM2_ESM.xlsx]

## Sheet: Sheet1
tgfb_related_genes	phagocytosis_related_genes
Tgfb1	Cd36
Tgfbr1	Cd38
Tgfbr2	Cd40
Tgfbr3	Cd74
Smad2	Cd68
Smad3	Cd69
Smad4	Cd80
Smad7	Cd83
Serpine1	Cd86
Ctgf	Cd163
Col1a1	Cd274
Mmp2	Marco
Mmp9	Lyz1
Tgfb2	Itgax
Tgfb3	Itgam
Mmp13	Mrc1
Timp1	Cx3cr1
	Cxcl9
	Cxcl10
	Cxcl11
	Aif1
	S100a8
	S100a9
	Mertk
	Trem2
	Tlr2
	Tlr4
	Il1b
	Il4
	Nfe2l2
	Fcgr3a
	Fcgr1
	Fcgr2a
	C3ar1
	C5ar1
