# Supplementary material for: TGF-β regulated Tim-3 sustains macrophage phagocytic function and confers protection in Plasmodium yoelii NSM-infected mice
Source: Parasit Vectors. 2026 Feb 27;19:144. doi: 10.1186/s13071-026-07287-3 (PMC13040716; doi:10.1186/s13071-026-07287-3)
Supplement: Supplementary file 3 — Additional file 3. Supplementary Table 2. Significantly differentially expressed genes between Tim-3+ and Tim-3− macrophages. [file 13071_2026_7287_MOESM3_ESM.xlsx]

## Sheet: Sheet1
	p_val	avg_log2FC	pct.1	pct.2	p_val_adj
Havcr2	1.79654e-94	1.73054	1	0	3.18526e-90
Xcr1	1.08383e-17	1.22832	0.305	0.027	1.92162e-13
Wdfy4	1.42006e-17	1.16362	0.724	0.316	2.51776e-13
Tbc1d9	5.49377e-14	0.750744	0.657	0.259	9.74046e-10
H2-Ab1	4.61075e-13	1.2283	0.838	0.59	8.17486e-09
H2-Oa	4.86481e-13	0.859758	0.657	0.256	8.62531e-09
Dnase1l3	1.18587e-12	1.00582	0.552	0.181	2.10254e-08
Cd9	3.48656e-12	0.656525	0.657	0.274	6.18167e-08
H2-Eb1	8.16553e-12	1.11944	0.79	0.53	1.44775e-07
H2-Aa	2.19934e-11	1.13452	0.8	0.545	3.89942e-07
Ppp1r14a	4.62099e-11	0.657971	0.4	0.108	8.19302e-07
Ciita	5.18553e-11	0.931186	0.686	0.352	9.19395e-07
Clec9a	9.07694e-11	0.645173	0.305	0.066	1.60934e-06
Cadm1	1.25271e-10	0.701438	0.314	0.072	2.22106e-06
Pkib	2.0921e-10	0.656647	0.629	0.292	3.7093e-06
Rab7b	6.21894e-10	0.729585	0.352	0.108	1.10262e-05
Cd74	6.88959e-10	1.03824	0.857	0.735	1.22152e-05
Cd8a	7.95374e-10	0.691785	0.343	0.099	1.4102e-05
Fgl2	8.92287e-10	0.807744	0.629	0.337	1.58203e-05
P2ry14	1.13026e-09	0.751252	0.286	0.069	2.00395e-05
Ffar2	2.96912e-09	0.689386	0.39	0.123	5.26425e-05
Fcer1g	5.79633e-09	-0.814535	0.8	0.925	0.000102769
Wfdc17	2.41498e-08	-1.35079	0.438	0.738	0.000428176
Plbd1	3.05459e-08	0.68353	0.943	0.756	0.000541579
Fnbp1	5.90527e-07	0.634229	0.686	0.452	0.0104701
Ppt1	7.33927e-07	1.14735	0.667	0.473	0.0130125
Ifi205	8.55467e-07	0.657281	0.371	0.154	0.0151674
Rgs1	1.8562e-06	0.6028	0.61	0.34	0.0329104
