# Supplementary material for: TGF-β regulated Tim-3 sustains macrophage phagocytic function and confers protection in Plasmodium yoelii NSM-infected mice
Source: Parasit Vectors. 2026 Feb 27;19:144. doi: 10.1186/s13071-026-07287-3 (PMC13040716; doi:10.1186/s13071-026-07287-3)
Supplement: Supplementary file 4 — Additional file 4. Supplementary Table 3. The primers of target genes for the qPCR method. [file 13071_2026_7287_MOESM4_ESM.xlsx]

## Sheet: Sheet1
Primer: Havcr2 Forward:	ACTCTACCTACATCTGGGACACT
Primer: Havcr2 Reverse:	TAGGTCCCATGGTCATCCAG
Primer: TGF-β Forward:	CTGCTGACCCCCACTGATAC
Primer: TGF-β Reverse:	GGGGCTGATCCCGTTGATT
Primer: β-actin Forward:	GAGACCTTCAACACCCCAGC
Primer: β-actin Reverse:	ATGTCACGCACGATTTCCC
